# Supplementary material for: Loss of OBSCN expression promotes bladder cancer progression but enhances the efficacy of PD-L1 inhibitors
Source: Cell Biosci. 2025 Mar 27;15:40. doi: 10.1186/s13578-025-01379-w (PMC11948897; doi:10.1186/s13578-025-01379-w)
Supplement: Supplementary file 3 — Supplementary Material 3 [file 13578_2025_1379_MOESM3_ESM.xlsx]

## Sheet: Sheet1
Supplementary table 4 Association between OBSCN expression and clinical parameters in BLCA by logistic regression in the TCGA cohort
Clinical			Univariate analysis				Multivariate analysis
Characteristics			OR (95%CI)		P-value		OR (95%CI)		P-value
Age
(<=65 vs. >65)			0.806(0.539-1.205)		0.292
Gender
(Female vs. Male)			1.228(0.782-1.929)		0.372
Grade
(Low vs. High)			0.304(0.114-0.807)		0.017		0.362(0.121-1.084)		0.069
Pathologic T stage
(T2 vs. T3-T4)			0.499(0.320-0.779)		0.002		0.727(0.505-1.047)		0.087
Pathologic N stage
(N0 vs. N+)			0.752(0.586-0.965)		0.025		0.842(0.638-1.110)		0.222
Pathologic M stage
(M0 vs. M1)			1.330(0.393-4.506)		0.646
BLCA, bladder cancer; OR, Odds ratio; CI, confidence interval.
