# Supplementary material for: Loss of OBSCN expression promotes bladder cancer progression but enhances the efficacy of PD-L1 inhibitors
Source: Cell Biosci. 2025 Mar 27;15:40. doi: 10.1186/s13578-025-01379-w (PMC11948897; doi:10.1186/s13578-025-01379-w)
Supplement: Supplementary file 5 — Supplementary Material 5 [file 13578_2025_1379_MOESM5_ESM.xlsx]

## Sheet: Sheet1
Supplementary table 1 Clinicopathologic factors of positive and negative obscurin expression groups in Shuguang cohort
Characteristics		Negative expression of obscurin		Positive expression of obscurin		P value
n		32		48
Age, n (%)						0.402
<=65		11(13.8%)		21(26.3%)
>65		21(26.3%)		27(33.8%)
Smoker, n (%)						0.17
No		24(30%)		29(36.3%)
Yes		8(10%)		19(23.8%)
Maximum tumour size (cm), n (%)						0.033
<=3		4(5%)		20(25%)
>3		28(35%)		28(35%)
Pathologic T stage, n (%)						0.015
T2		7(8.8%)		29(36.3%)
T3		8(10%)		6(7.5%)
T4		17(21.3%)		13(16.3%)
Pathologic N stage, n (%)						0.001
N0		15(18.8%)		40(50%)
N+		17(21.25%)		8(10%)
Pathologic M stage, n (%)						0.589
M0		17(21.3%)		33(41.3%)
M1		15(18.8%)		15(18.8%)
Lympho-vascular invasion, n (%)						0.001
No		9(11.3%)		32(40%)
Yes		23(28.8%)		16(20%)
Nerve invasion, n (%)
No		16(20%)		32(40%)		0.136
Yes		16(20%)		16(20%)
Concomitant prostate cancer, n (%)						0.273
No		24(30%)		40(50%)
Yes		7(8.8%)		6(7.5%)
RFS, n (%)						0.102
No		20(25%)		38(47.5%)
Yes		12(15%)		10(12.5%)
OS event, n (%)						0.009
No		5(6.3%)		21(26.3%)
Yes		27(33.8%)		27(33.8%)
