# Supplementary material for: Loss of OBSCN expression promotes bladder cancer progression but enhances the efficacy of PD-L1 inhibitors
Source: Cell Biosci. 2025 Mar 27;15:40. doi: 10.1186/s13578-025-01379-w (PMC11948897; doi:10.1186/s13578-025-01379-w)
Supplement: Supplementary file 6 — Supplementary Material 6 [file 13578_2025_1379_MOESM6_ESM.xlsx]

## Sheet: Sheet1
Supplementary table 2 Association between OBSCN expression and clinical parameters in BLCA by logistic regression in the Shuguang cohort
Clinical			Univariate analysis				Multivariate analysis
Characteristics			OR (95%CI)		P-value		OR (95%CI)		P-value
Age
(<=65 vs. >65)			0.673(0.267-1.700)		0.403
Smoker
(No vs. Yes)			1.966(0.732-5.276)		0.18
Maximum tumour size (cm)
(<=3 vs. >3)			0.200(0.061-0.660)		0.008		0.368(0.096-1.415)		0.146
Pathologic T stage
(T2 vs. T3-T4)			0.151(0.052-0.436)		<0.0001		0.215(0.068-0.685)		0.009
Pathologic N stage
(N0 vs. N+)			0.176(0.063-0.494)		0.001		0.343(0.082-1.431)		0.142
Pathologic M stage
(M0 vs. M1)			0.515(0.204-1.298)		0.16
Lympho-vascular invasion
(No vs. Yes)			0.196(0.074-0.520)		0.001		0.514(0.132-2.004)		0.338
Nerve invasion
(No vs. Yes)			0.500(0.200-1.250)		0.138
BLCA, bladder cancer; OR, Odds ratio; CI, confidence interval.
