# Supplementary material for: Loss of OBSCN expression promotes bladder cancer progression but enhances the efficacy of PD-L1 inhibitors
Source: Cell Biosci. 2025 Mar 27;15:40. doi: 10.1186/s13578-025-01379-w (PMC11948897; doi:10.1186/s13578-025-01379-w)
Supplement: Supplementary file 8 — Supplementary Material 8 [file 13578_2025_1379_MOESM8_ESM.xlsx]

## Sheet: Sheet1
Supplementary table 3 Clinicopathologic factors of low and high OBSCN expression groups in TCGA cohort
Characteristics		Low expression of OBSCN		High expression of OBSCN		P value
n		229		175
Age, n (%)
<=65		85(21.04)		74(18.32)		0.292
>65		144(35.64)		101(25)
Gender, n (%)
Female		64(15.84)		42(10.4)		0.371
Male		165(40.84)		133(32.92)
Grade, n (%)
Low		6(1.49)		14(3.47)		0.012
High		223(55.2)		158(39.11)
Pathologic T stage, n (%)
T2		55(13.61)		62(15.35)		0.008
T3		122(30.2)		71(17.57)
T4		38(9.41)		19(4.7)
Pathologic N stage, n (%)
N0		125(30.94)		110(27.23)		0.058
N1		30(7.43)		16(3.96)
N2+N3		54(13.37)		27(6.68)
Pathologic M stage, n (%)
M0		102(25.25)		92(22.77)		0.881
M1		5(1.24)		6(1.49)
OS event, n (%)
No		132(32.67)		117(28.96)		0.059
Yes		97(24.01)		58(14.36)
