# Supplementary material for: Loss of OBSCN expression promotes bladder cancer progression but enhances the efficacy of PD-L1 inhibitors
Source: Cell Biosci. 2025 Mar 27;15:40. doi: 10.1186/s13578-025-01379-w (PMC11948897; doi:10.1186/s13578-025-01379-w)
Supplement: Supplementary file 9 — Supplementary Material 9 [file 13578_2025_1379_MOESM9_ESM.xlsx]

## Sheet: Sheet1
Supplementary table 5. Clinicopathologic factors of low and high OBSCN expression groups in E-MTAB-4321 cohort
Characteristics		Low expression of OBSCN		High expression of OBSCN		P value
n		87		389			All:476
Age, n (%)						0.028
<=65		22(4.62%)		147(30.88%)
>65		65(13.66%)		242(50.84%)
Gender, n (%)						0.795
Female		109(22.9%)		90(18.91%)
Male		68(14.29%)		299(62.82%)
Maximum tumour size (cm), n (%)						0.006
<3		44(9.24%)		239(50.21%)
>=3		25(5.25%)		62(13.03%)
Growth pattern, n (%)						<0.0001
papillary		71(14.92%)		346(72.69%)
solid		8(1.68%)		6(1.26%)		mixed only 8 cases, therefore deleted
CIS in disease course, n (%)						0.877
No		73(15.34%)		329(69.12%)
Yes		14(2.94%)		60(12.61%)
Grade						<0.0001
Low grade		31(6.51%)		248(52.1%)
High grade		56(11.76%)		134(28.15%)		PUNLMP only 7 cases, therefore deleted
Pathologic T stage, n (%)						<0.0001
Ta		46(9.66%)		302(63.45%)
T1		31(6.51%)		78(16.39%)
T2-4		9(1.89%)		7(1.47%)		Cis only 3 cases, therefore deleted
BCG treatment, n (%)						0.524
No		73(15.34%)		315(66.18%)
Yes		14(2.94%)		74(15.55%)
progression to T2+, n (%)						<0.0001
No		73(15.34%)		372(78.15%)
Yes		14(2.94%)		17(3.57%)
