# Supplementary material for: Loss of OBSCN expression promotes bladder cancer progression but enhances the efficacy of PD-L1 inhibitors
Source: Cell Biosci. 2025 Mar 27;15:40. doi: 10.1186/s13578-025-01379-w (PMC11948897; doi:10.1186/s13578-025-01379-w)
Supplement: Supplementary file 10 — Supplementary Material 10 [file 13578_2025_1379_MOESM10_ESM.xlsx]

## Sheet: Sheet1
Supplementary table 6 Association between OBSCN expression and clinical parameters in BLCA by logistic regression in the E-MTAB-4321 cohort
Clinical			Univariate analysis				Multivariate analysis
Characteristics			OR (95%CI)		P-value		OR (95%CI)		P-value
Age
(<=65 vs. >65)			1.795(1.062-3.034)		0.029		0.622(0.361-1.071)		0.087
Gender
(Female vs. Male)			0.928(0.530-1.626)		0.795
Maximum tumour size (cm)
(<3 vs. >=3)			0.879(0.668-1.159)		0.361
Growth pattern
papillary vs. solid+mixed			0.833(0.568-1.221)		0.35
CIS in disease course
(No vs. Yes)			0.951(0.504-1.794)		0.877
Grade
(PUNLMP+Low vs. High)			0.291(0.179-0.473)		<0.0001		0.408(0.239-0.696)		0.001
Pathologic T stage
(Ta vs. T1-T4,CIS)			0.323(0.199-0.524)		<0.0001		0.497(0.291-0.847)		0.01
BCG treatment
(No vs. Yes)			1.225(0.655-2.289)		0.525
BLCA, bladder cancer; OR, Odds ratio; CI, confidence interval.
