# Supplementary material for: Loss of OBSCN expression promotes bladder cancer progression but enhances the efficacy of PD-L1 inhibitors
Source: Cell Biosci. 2025 Mar 27;15:40. doi: 10.1186/s13578-025-01379-w (PMC11948897; doi:10.1186/s13578-025-01379-w)
Supplement: Supplementary file 11 — Supplementary Material 11 [file 13578_2025_1379_MOESM11_ESM.xlsx]

## Sheet: Sheet1
Supplementary table 7 Univariate and multivariate Cox regression for predicting OS of BLCA in TCGA cohort
Clinical			Univariate analysis				Multivariate analysis
Characteristics			HR (95%CI)		P-value		HR (95%CI)		P-value
Age
(<=65 vs. >65)			2.104(1.472-3.007)		<0.0001		1.562(0.869-2.809)		0.136
Gender
(Female vs. Male)			0.933(0.656-1.326)		0.699
Grade
(Low vs. High)			21.645(0.268-1747.368)		0.17
Pathologic T stage
(T2 vs. T3-T4)			2.246(1.476-3.419)		<0.0001		1.822(0.897-3.703)		0.097
Pathologic N stage
(N0 vs. N+)			1.583(1.330-1.884)		<0.0001		2.047(1.164-3.597)		0.013
Pathologic M stage
(M0 vs. M1)			3.028(1.376-6.659)		0.006		1.050(0.351-3.137)		0.931
OBSCN expression
(Negative vs. Positive)			0.739(0.534-1.024)		0.069		1.281(0.740-2.218)		0.377
BLCA, bladder cancer; OS, overall survival; HR, hazard ratio; CI, confidence interval.
