# Supplementary material for: Loss of OBSCN expression promotes bladder cancer progression but enhances the efficacy of PD-L1 inhibitors
Source: Cell Biosci. 2025 Mar 27;15:40. doi: 10.1186/s13578-025-01379-w (PMC11948897; doi:10.1186/s13578-025-01379-w)
Supplement: Supplementary file 12 — Supplementary Material 12 [file 13578_2025_1379_MOESM12_ESM.xlsx]

## Sheet: Sheet1
Supplementary table 8 Univariate and multivariate Cox regression for predicting PFS of BLCA in the E-MTAB-4321 cohort
Clinical			Univariate analysis				Multivariate analysis
Characteristics			HR (95%CI)		P-value		HR (95%CI)		P-value
Age
(<=65 vs. >65)			1.930(0.831-4.482)		0.126
Gender
(Female vs. Male)			0.834(0.373-1.864)		0.658
Maximum tumour size (cm)
(<3 vs. >=3)			2.742(0.825-9.109)		0.1		1.298(0.342-4.925)		0.702
Grade
(PUNLMP+Low vs. High)			4.423(2.035-9.612)		<0.0001		1.357(0.547-3.365)		0.51
CIS in disease course
(No vs. Yes)			2.921(1.399-6.101)		0.004		2.097(0.979-4.491)		0.057
Growth pattern
papillary vs. solid+mixed			8.506(1.647+43.936)		0.011		6.125(0.920-40.758)		0.061
Pathologic T stage
(Ta vs. T1-T4,CIS)			8.887(4.086-19.327)		<0.0001		6.401(2.513-16.300)		<0.0001
BCG treatment
(No vs. Yes)			0.580(0.203-1.658)		0.309
OBSCN expression
(Low vs. High)			0.230(0.113-0.466)		<0.0001		0.411(0.194-0.870)		0.02
BLCA, bladder cancer; PFS, progression free survival; HR, hazard ratio; CI, confidence interval.
